# Supplementary material for: Prognostic Value of Radiomic Analysis Using Pre- and Post-Treatment 18F-FDG-PET/CT in Patients with Laryngeal Cancer and Hypopharyngeal Cancer
Source: J Pers Med. 2024 Jan 5;14(1):71. doi: 10.3390/jpm14010071 (PMC10817325; doi:10.3390/jpm14010071)
Supplement: Supplementary file 1 [file jpm-14-00071-s001.zip]

Archive with 1 entries (1 files):
- jpm-2761517-supplementary.pdf
